# Supplementary material for: DAEF-YOLO Model for Individual and Behavior Recognition of Sanhua Geese in Precision Farming Applications
Source: Animals (Basel). 2025 Oct 21;15(20):3058. doi: 10.3390/ani15203058 (PMC12561539; doi:10.3390/ani15203058)
Supplement: Supplementary file 1 [file animals-15-03058-s001.zip]

Archive with 1 entries (1 files):
- animals-3863750-supplementary.pdf
